# Supplementary material for: Metabolic Fluxes Using Deep Learning Based on Enzyme Variations: Application to Glycolysis in Entamoeba histolytica
Source: Int J Mol Sci. 2024 Dec 13;25(24):13390. doi: 10.3390/ijms252413390 (PMC11676880; doi:10.3390/ijms252413390)
Supplement: Supplementary file 1 [file ijms-25-13390-s001.zip]

Archive with 1 entries (1 files):
- ijms-3272619-supplementary.pdf
